# Supplementary material for: Association of Clinical Severity in Autism Spectrum Disorder with Biomolecules Involved in Lipid Metabolism, Inflammation and miRNAs
Source: Biomolecules. 2026 Feb 14;16(2):303. doi: 10.3390/biom16020303 (PMC12938623; doi:10.3390/biom16020303)
Supplement: Supplementary file 1 [file biomolecules-16-00303-s001.zip]

Archive with 1 entries (1 files):
- biomolecules-4137676-supplementary.pdf
